# Supplementary material for: Escherichia coli Biofilm Formation, Motion and Protein Patterns on Hyaluronic Acid and Polydimethylsiloxane Depend on Surface Stiffness
Source: J Funct Biomater. 2022 Nov 11;13(4):237. doi: 10.3390/jfb13040237 (PMC9680287; doi:10.3390/jfb13040237)
Supplement: Supplementary file 1 [file jfb-13-00237-s001.zip]

Archive with 1 entries (1 files):
- jfb-1991527-supplementary.pdf
